# Supplementary material for: Cadmium-Inspired Self-Polymerization of {LnIIICd2} Units: Structure, Magnetic and Photoluminescent Properties of Novel Trimethylacetate 1D-Polymers (Ln = Sm, Eu, Tb, Dy, Ho, Er, Yb)
Source: Molecules. 2021 Jul 15;26(14):4296. doi: 10.3390/molecules26144296 (PMC8307922; doi:10.3390/molecules26144296)
Supplement: Supplementary file 1 [file molecules-26-04296-s001.zip]

Archive with 1 entries (1 files):
- molecules-1224942-supplementary.pdf
